# Supplementary material for: Direct Observation of Relaxation of Aqueous Shake-Gel Consisting of Silica Nanoparticles and Polyethylene Oxide
Source: Polymers (Basel). 2020 May 16;12(5):1141. doi: 10.3390/polym12051141 (PMC7285087; doi:10.3390/polym12051141)
Supplement: Supplementary file 1 [file polymers-12-01141-s001.zip]

Archive with 2 entries (2 files):
- 20200510 supporting information .docx
- Video S1.mp4
